# Supplementary material for: Hint-Based Image Colorization Based on Hierarchical Vision Transformer
Source: Sensors (Basel). 2022 Sep 29;22(19):7419. doi: 10.3390/s22197419 (PMC9570951; doi:10.3390/s22197419)
Supplement: Supplementary file 1 [file sensors-22-07419-s001.zip]

Archive with 1 entries (1 files):
- sensors-1922128-SI.pdf
